# Supplementary material for: Rapid Determination of Mixed Pesticide Residues on Apple Surfaces by Surface-Enhanced Raman Spectroscopy
Source: Foods. 2022 Apr 10;11(8):1089. doi: 10.3390/foods11081089 (PMC9031303; doi:10.3390/foods11081089)
Supplement: Supplementary file 1 [file foods-11-01089-s001.zip]

Archive with 1 entries (1 files):
- foods-1645199-supplementary.pdf
